# Supplementary material for: Uromodulin Regulates Murine Aquaporin−2 Activity via Thick Ascending Limb–Collecting Duct Cross−Talk during Water Deprivation
Source: Int J Mol Sci. 2022 Aug 20;23(16):9410. doi: 10.3390/ijms23169410 (PMC9408883; doi:10.3390/ijms23169410)
Supplement: Supplementary file 1 [file ijms-23-09410-s001.zip]

Archive with 1 entries (1 files):
- ijms-1824549-supplementary.pdf
